# Supplementary material for: Casposons: a new superfamily of self-synthesizing DNA transposons at the origin of prokaryotic CRISPR-Cas immunity
Source: BMC Biol. 2014 May 19;12:36. doi: 10.1186/1741-7007-12-36 (PMC4046053; doi:10.1186/1741-7007-12-36)
Supplement: Additional file 2 — The file contains the multiple sequence alignment of Cas1 proteins used to generate the phylogenetic trees shown in Figure 1 and Figure S5. [file 1741-7007-12-36-S2.zip]

Archive with 1 entries (1 files):
- 1500001703127349_add2.ali
