# Supplementary material for: Casposons: a new superfamily of self-synthesizing DNA transposons at the origin of prokaryotic CRISPR-Cas immunity
Source: BMC Biol. 2014 May 19;12:36. doi: 10.1186/1741-7007-12-36 (PMC4046053; doi:10.1186/1741-7007-12-36)
Supplement: Additional file 2 — The file contains the multiple sequence alignment of Cas1 proteins used to generate the phylogenetic trees shown in Figure 1 and Figure S5. [file 1741-7007-12-36-S2.zip › 1500001703127349_add2.ali]

90961086|Bacil|Lactobacillus_salivarius_UCC118                          FRNVIITQH--SKLSYSNNAMIV-------QNK-------DG--------INQ----I-------------PLVDMDI-LLISTTQAVITSALVSKLAESGIKVIFT--DNK-N--EP-------VT--ETVN--Y-YPNNRSLDTY-LQQYEWNDHVKEILWTKIVRSKIINQIKVL---KNYQ----------------------IDCQDL------------KIELD-----KL------------EI----------------NDMTNREAVVARKY----------FEKLFG----------------NK-----------------YSR--K----DF-----------TPMNAALNYGY-SILLSAVNKEIVSAGYVTYLGIHH----QSQE-NMFNFGSDLMESFRPV----VDYWLADKNF------------------------------------------------------------------LEFTPDIKYGLV
406600270|Bacil|Leuconostoc_gelidum_JB7                                 WRTVVVTKH--SKLNYKMNHLVV-------Q-T-------AE--------KTY-Q--I-------------PMEDIQI-ILITTTQAVVTAYVIAETIKRNIKIIFS--DIN-G--QP-------IG--EINQ--Y-HTNGRHNRNI-SEQIIWTLQRKNLLWGEIVKRKIENQMQVL----FAY--------------------QSADREKF------------QALIA-----GI------------KV----------------GDETNREAVAARMY----------FNRLFG----------------NE-----------------FVR-------HE----------AGIVNAMLDYGY-QILMAAVAREIVLQGYLSELGIHH----NGAQ-NDYNLASDLMEPFRPL----VDAVAKKHEH-ET----A------------------------------------------------------------LNLDIKLALV
15675042|Bacil|Streptococcus_pyogenes_M1_GAS                            WRTVVVNTH--SKLSYKNNHLIF-------K-D-------AY--------KTE-L--I-------------HLSEIDI-LLLETTDIVLSTMLVKRLVDENVLVIFC--DDK-R--LP-------TA--MLMP--F-YGRHDSSLQL-GKQMSWSETVKSQVWTTIIAQKILNQSCYL---GACS-------------------YF-EKSQSI------------MDLYH-----GL------------EN----------------FDPSNREGHAARIY----------FNTLFG----------------ND-----------------FSR-------DL----------EHPINAGLDYGY-TLLLSMFAREVVVSGCMTQFGLKH----ANQF-NQFNFASDIMEPFRPL----VDKIVYENRN-------Q------------------------------------------------------------PFPKIKRELF
352684362|Negat|Acidaminococcus_intestini_RyC-MR95                      YRTIVITQR--CKLDFCMNYVEV-------Q-T-------AV--------SKK-R--I-------------FIDEIKT-LIIENTGVAITAYLLSELMNRKVNLIFC--DKA-H--NP-------QS--SLLP--L-HARFDSIRKI-KQQMIWSQEIKDEVWDCIVKAKIRQQALFL---DELE--------------------KKEQSKML------------MSYLD-----DV------------VS----------------ADAHNREGHAAKVY----------FNALFG----------------NS-----------------FTR-------DL----------DSPINAGLNYGY-SLLLSLFNREIVSAGYLTQLGIFH----ENTY-NPYNFSCDLMEPFRIL----VDRYVYNMNP------------------------------------------------------------------TTFAKDEKREII
42525844|Spiro|Treponema_denticola_ATCC_35405                           WRTVVISNR--AKLDLHLNHLVV-----------------RGE-------KTQ-K--V-------------FIEEISV-LIIETTAVSITAALLNELIKQKVKVIFC--DEK-R--NP-------AS--ELIG--Y-YGSHDTSEKI-RLQIKWDKNIKQLVWTEVVTEKIRQQKYLL---EKLN-------------------L--PQASLL------------AEYIT-----DI------------DI----------------NDKTNKEAHAAKAY----------FAALFG----------------AG-----------------FSR-------SL----------DIPINAALNYGY-SILLSAFNREIIANGYITQLGIFH----DNMF-NPFNLGSDLMEPFRPL----VDAEVFKLNP------------------------------------------------------------------QKFEHEEKLKIV
57238545|delta|Campylobacter_jejuni_RM1221                              FKTLLISSN--AKLNLELNHLVI-------K-Q-------DE--------NIA-K--L-------------FLKDINI-IVLESLQVSISSALFNAFARHKIILLTC--DET-H--SI-------NG--VFTP--F-LGHFQSAKIA-KEQMNVSAQKKAILWQKIIKNKILNQAFIL---KKYN--------------------KIEQSNEL------------INLAK-----KV------------SL----------------NDSKNIEAVAAALY----------FKTLFG----------------TS-----------------FSR-------DE----------LCFENSALNYGY-AIIRACIIRAVCISGLLPWLGIKH----DNIY-NSFALCDDLIEVFRAS----VDDCVLKLKG-ES---------------------------------------------------------------EFLSKDDKRALI
15602991|Gamma|Pasteurella_multocida_subsp-_multocida_str-_Pm70         WRSILISQG--GKLSLQRKQMLI-------Q---------QSN-------NSF-T--V-------------PLEDIAV-IVIESKETLITAPLLSALAQYGVTLLTC--DEQ-F--LP-------CG--QWLP--F-GQYYRQLKTL-KLQLETTLPQKKQLWQKIVQQKIRNQGFVL---EQVG-------------------YF-NETKRL------------NRMAN-----QV------------KS----------------GDKENVEAQAALIY----------FQTLFG----------------KT-----------------FKR-------SE----------ENNINAHLNYAY-TVLRSAIARALVLYGWLPQLGIFH----RSEV-NPFNLADDFVEPFRPL----VDLMVWQLWH-TN---------QLTSG---------------------------------------------------LSPNTKQKLI
90425960|Alpha|Rhodopseudomonas_palustris_BisB18                        WRGLHLTQA--ARLSLADGQVCV-------R-Q-------DAG-------EVR----L-------------ALEDIAW-IVIDTPQATLSSALMSACMDAGVVLIFT--DER-H--TP-------SG--VALP--F-HRHHRQGAIA-KLQFDAKDGVKRRLWQAIIRRKILNQAASL---SVLN---------------------RQNSETL------------AEIAR-----HV------------EP----------------GDPENVEARAARFY----------WGRLFG-------------------------------D---FVR--------DD------EG--DLRNKMLNYGY-AVMRAGVARALVACGFLPAFGLKH----ESAA-NAFNLADDIVEPFRPF----VDGLAWTTLG--D---------RVAKNGD-------------------------------------------------LTLDDRRAMA
121608212|Betap|Verminephrobacter_eiseniae_EF01-2                       GRTVEIADD-RRHLFVNRGFMVI---KDTEG-E-------RK--------ELG-Q--V-------------PLDDIAA-VIANAHGLTYTNNLLVALAERGAPFVLC--GPN-H--NA-------VG--MLLP--L-DGHHVQAKRI-EAQIAAGLPMHKRLWAAVVKSKLEQQAAAL---EAVA----------------------APTAPL------------QALVA-----KV------------RS----------------GDPENIEGQGARRY----------WGLLFG----------------AE-----------------FRR---------------DQS-GDGLNALLNYGY-TIVRSACARAVVAAGLHPSIGLHH----SNDA-NAMRLVDDLMEPFRPI----VDLKVWQLHK------------AGESH---------------------------------------------------VTPDTKRALV
60683388|Bacte|Bacteroides_fragilis_NCTC_9343                           KKTLYFGNP--VYLSLRNAQLVI-------K-LPD----VEKATVLPETLKKQAEVTK-------------PIEDIGI-VVLDNKQITITSGVLEALLENNCSVITC--DSR-S--MP-------VG--LMLP--L-YGNTTQNERF-RKQLDTSLPLKKQLWQQTIQAKINNQASVL---KDCM-------------------DE-E-VKCM------------RIWAT-----NV------------RS----------------GDPDNLEARAAAYY----------WKSLFS-DV-------------DS-----------------FTR-------ER------EGI---PPNNLLNYGY-AILRAVVARGLVISGLLPTLGIHH----HNRY-NAYCLADDIMEPYRPY----VDELVFSLIQ------------EYGKN-------------------------------------------------AELTKEMKTRLL
154174048|delta|Campylobacter_curvus_525-92                             DRTHFILSS--GRLRRQDNNIYF---------DKF--DETGG--------VTA-SKIL-------------PINAIDE-IYILTR-VELDTYTLAFLADNNILLHVF--SPF-Q--SF-------RG--NFYPSTSNSVNKSGFALLSQLRAFDDPVKRVYIAREITRAHMLNDAANC---KKHG-------------------VKFDPAPHI------------AALDA-----AA------------DV----------------GQIMAAEGAFQKLY----------YEKWNE-II-----------ADQR----S-------FK---FTV--R----SK------RPP-ADKINSFISYVN-TRIYNVCLSEIYKTELDPRIGFLH----EPNY-RALSLHLDLAEIFKPIL---GDTLIFAMLN-KK---------EITAK-DFQTDAGR----------------------------------------IKFSNDAIQKIE
111224947|Actin|Frankia_alni_ACN14a                                     GRTYWLTEP--CRIRREDNSLRI-------ERA-------DS--------TPV-R--L-------------PITDIRD-LVTFDH-VDINTAAVSLLGRHGVVVHIL--DHY-G--NY-------AG--ALMPAED--MSSAQVVRA-QVDLTADPVRRAAIARSLIAATAANVRWAL---ETDL-------------------LD-GPLDAL------------GTRLA-------------------AAESS-------------EELMGAEGTFRRSA----------WGVFDT-IL-------------PA------------WLR--LDG--R----TR------RPP-TNAGNAFISYAN-SVVYGRVLTALRATPLHPAVGFLH---ADTDR-RRNTLALDLAEPFKPLF---AERLLRRAAA-QK---------TLRPS-DFEADVGA----------------------------------------ASLSREGRKKVS
28211139|Clost|Clostridium_tetani_E88                                   GSTRYITSV--GELKRKDNSLCF-------R-K-------NN--------KNV-Y--I-------------PVENTKE-IYCMSE-VNINSKLLDFLSQNNIIMHFF--NYY-E--GY-------SG--TFYPREH--YNSGKLLVK-QVETYEN--RRLEVAKSIVEAIGDNIYELL---YHYY------KHDKKEVKETLDWIKNHSKINL-------------KKAN-----DI------------------------------KQIMQVEGETWQRF----------YGEFKN-IL-------------PE----E-------FV---MNK--R----VK------RPP-DNPINALISFGN-TLLYGKTITAIYNTHLDQRISFLH----EPSE-GRFSLSLDISEAFKPVI---VFKTIFDLVN--N----K----RIQVSKHFDKKL---------------------------------------NY-CLLNDEGRNIFI
55376278|Halob|Haloarcula_marismortui_ATCC_43049                        NDNYHVFTD-GRLERHNDTIRLV-------T-E-------DG--------EKK-Y--L-------------PIENAEA-LFLHGQ-IDYNTRLVSFLNDVGVAIHVF--GWN-D--YY-------AG--SIMPERG--QTSGQTLVE-QVRAYDDSTRRRAIARQFIEGSIHNMRANV---KYYD------DRGYDFD---------AIIDRL------------EAQAE-----SL-----------SDEMDT-------------NELMGVEATARKAY----------YSIFDD-VL-------------PD----G-------FD---FGG--R----QY------NPP-DNEVNSLISFGN-SLVYANVVSAIRATALDPAVSFLH----EPGE-RRYSLALDIADLFKPLL---ADRIIFRVVN-RN---------QLQLD-DFESDL---------------------------------------NG-CLLNENGRKTFS
18977490|Therm|Pyrococcus_furiosus_DSM_3638                             KKSLTIFSD-GTLLRRENTLYF--------E-N-------VNG-------RKP----L-------------AIEGIYD-IYIYGH-VNITSQALHYIAQKGILIHFF--NHY-G--YY-------DG--TFYPRET--LLSGDLIIK-QAEHYLDKNKRLFLAKSFVVGGAKNMEKNL---KNWG-------------------ISSDFSNHL------------KELQG-----AK-------------K------------V---TEIMNVEGRIRQEY----------YARWDE-SL-------------PG----E-------FR---IGK--R----TR------RPP-KNEMNALISFLN-SRLYATMISEIYNTQLAPTISYLH----EPSE-RRFSLALDLSEIFKPII---ADRIANRLVK-KG---------IIKKD-HFREDL---------------------------------------NG-VLLTDEGMKIVT
124027534|Therm|Hyperthermus_butylicus_DSM_5456                         PEVLLVATP-GTRIYVRRGVVYA-------E-A-------PS--------GEK-A--V-------------VTADTEL-VVLATGSVSVSGRALRRLAELGVRLVVL--GQR-G--QV-------VA--EHRPVDR-VNRTIEARME-QYRVKATGEA-LYYAAEMVYAKIVNQAKLL---RYLA------KSRRE----PW--LR-DAGYRV------------EGHAD-----RL---------R--QI-IENEEPTT---P---EVIRSIEAQAARDY----------WDAIAQ-IA-------------PT----P------------FPG--R------------QPRGEDHLNMALSYGY-AILYSIAHDALTVAGLDPYAGFLH----ADRS-GRPSLTYDYADTYKPIA---VDKPLLTAPR------------KTDCLDTYMGA---------------------------------------------LTYNARRCIA
118431380|Therm|Aeropyrum_pernix_K1                                     -MMMVVAEP-GSRIRVARGALVV-------E-T-------KA--------GKK-V--V-------------VESSVER-VIISSSRVSISSAAVRAAAKMGIDLVFL--DWD-G--SP-------VA--RLYP-PI-INKTVATRIG-QFSA--NERLRRLIAAELVSAKIYNQGQTL---KYIA------RQRAD----ER--LR-EAGYEV------------ELLSG-----EP---------L--RI-ADEDGPGF---R---DKLLSIEARASRRY----------WQCIAE-IL-------------PG----R-------LG---FSG-------RD------RGA-LDPFNAALNYGY-GMLYSIVEKSLLLVGLDPYLGVFH----SEKS-GKPSLTLDAIEPFRAPI---VDRILALKAG--R----M----YLKLE-----------------------------------------------A-GRLDYKSRKEVA
302347808|Therm|Acidilobus_saccharovorans_345-15                        MRALLLTGY-GLLLGASGSSLVV-------R-S-------KDG-------RRE-E--V-------------PLSQVDL-VVVASGGVSVTSRALRLMAAAGVEMVVL--DRG-G--MP-------VSVTYMSH----YSRTPETRRA-QYMAASGELGGS-MASSLVACKVLSQASTL---RRLA-----LRAGATVK---------STVSRM------------RELAR-----EV---------MELRGTPNDLR----------PRLLELEAAAAREY----------WGFVAS-LL-------------PR----D-------LG---FDG--R----DQ------EG--DDPVNACLNYMY-AVLYSLGLRALLLAGLDPYAGFLH----VDRS-GRPVLVYDYVEQFRAPV---VDEPLVALVT-------S----GWRPRLE---------------------------------------------G-GLLDVGSRRALL
218884093|Therm|Desulfurococcus_kamchatkensis_1221n                     MKTLIVSGY-GVRLRYRKGLMLI-------E-S-------KN--------EKN-E--V-------------PLTDLEQ-VVIETGGVWFSSKLIRKMVEYGIDFIVL--DHR-G--YP-------AG--RLYP--PFISRTVETRRA-QYAAYESWRG-VHVMRELVYSKLANQAGLL---KRYY-------------------MY-TIMEEL------------KDAYK-----KI---------IELAYRARMLEAEFEEAR---EKLRQLEAEAARIY----------WPSLSI-LI-------------PK----E-------LG---FNS--R----DQ------DS--EDLVNTSLNYAY-GILYGESWKVLVLAGLDPYAGFMH----TDRS-GKPVLAFDLIEMFRFT----ADSTLLAMYR--H---------GWKPR----------------------------------------------VLNGLLDYESRARIV
15898286|Therm|Sulfolobus_solfataricus_P2                               VRTLVISEY-GAYVYVKKNMLVI-------K-K-------GD--------KKV-E--I-------------SPSEVDE-ILITVS-CSISTSALSLALTHGISVMFL--NSR-E--TP-------WG--ILLPSI--VTETVKTKKA-QYEAIV-VRKDNRYGEEIISSKIYNQSVHL---KYWA-----------------------RVTGT------------KNDYK-------------------------------------ELLDKDEPAAARVY----------WQNISQ-LL-------------PK----D-------IG---FDG--R----DV------DG--TDQFNMALNYSY-AILYNTIFKYLVIAGLDPYLGFIH----KDRP-GNESLVYDFSEMFKPY----IDFLLVRALR-SG----F----RLKVK-----------------------------------------------G-GLIEENSRGDLA
332296542|Clost|Thermodesulfobium_narugense_DSM_14796                   -MILYIVEH-GTRIHKDLDRFDI-------F-R-------GSE-------LIR-S--Y-------------PASQIES-IVIMAN-ASFTPHAINYILKNNIDAVFL--SSK-G--LY-------RG--RLVG--G-MPRNVELRIK-QFKLYMNEKFKVEFSKKIVFGKANNCKYLL---QRYN------WERRNSK------VK-DCIIKI------------KSLIA-----KL---------E--FT-DD---------I---DQIRGIEGKIASIY----------FEALAN-LF-------------IH----K-E-----FK---FFG--R----NR------RPP-LDPINALMSFLY-VLLYQRVESVLYECSLDPYLGFFH----TTDY-SKPSLALDLMEEFRAL----VDGLVLRLIN--K----N----IFSSE-DFWYKE--------------------------EYLEDDNAKEVNSVEAVYLNIEGVKKAL
116748794|delta|Syntrophobacter_fumaroxidans_MPOB                       MERTYILEQ-GAYLRKAGNHLVV-------T-K-------NRE-------IIA-E--I-------------PLEGLSQ-LTLVGF-SSLSGAVLEVLIRHRIETVLL--SPR-G--QF-------RA--RLMV--D-EHKHVQRRQG-QYVKLSGADFALRTTQSIVRGKLRNTARFL---ALRG------SRY-GSE----A-LH-RAAAQI------------KGLSA-----LV---------D--RQ-KD---------M---DLLRGIEGHAANLY----------FEVFPL-LV-----------RVPG------------FE---FNG--R----NR------RPP-LDPLNALLSFVY-TLLTQEVLTAIKVVGLDPYLGCLH----AVDY-GRPSLACDLVEEWRTFL---GDRLVLALVN--R----R----VIGLD-DFVYRP-------------------------TPCADAVDEEELKHRRPVEMKPKIARAFI
313673559|Defer|Calditerrivibrio_nitroreducens_DSM_19672                -MVVYINEQ-GAVINISGERIIL-------K-K-------AGQ-------IIA-V--F-------------LTKDLDQ-VVLMGN-IGLTTQSIRHFLQNKIDVVFT--SAS-G--KY-------EG--RLVQ--E-LGKNVALRRL-QFEATQDEKFKFKIAKSIIYGKYKNSISAL---RKLN------Y---YHK--SKE-VS-DILNQL------------TARHN-----DL---------T--AA-ET---------Y---ESLLGYEGIISSIY----------FSAFDCLLN-------------KE------------IK---FEK--R----TR------RPP-QNEFNALLSFGY-TILSNLIRTEVYITGLDPYFGVLH----AEDY-GRPSLVLDLMEEFRAIA---VDMPAINAVN--K----G----LITKS-DFVL----------------------------------NDDGDEDHLPIQLTIFGRKKWL
294828260|Spiro|Leptospira_interrogans_serovar_Lai_str-_56601           KTTLHVFGH-DSRIKKSDNVLLV-------E-KVT--ETGEKS-------KSE-K--I-------------PIQEIES-VNIHGN-CQISSQMIKFLVSEEIPVHWF--SGG-G--NY-------IG--GINI--N-PSG-VQRRIR-QFKALTKETIRLNLAKKLVSAKCESQLRYL---LRAT------R---GKDETRNE-TE-SYLATI------------RSGLK-----NI---------E--SA-DS---------P---SQLLGIEGSSARAY----------FSGLPA-LLKN---------SDPF------------LV---PNG--R----SK------RPP-KDPFNATLSFLY-SLLYKSVRQAIIAVGLDPSFGFYH----TPRS-SAEPLVLDLMELFRVSL---CDMTLIGSIN--R----K----SW-IDEDFEITK----------------------------------------NKVWLSESGRKKAT
347756303|Acido|Candidatus_Chloracidobacterium_thermophilum_B           RRILHITEP-GTRVERAAEELVV-------E-I-------PGR-------VPV-R--F-------------PGRDVGA-VVLHGA-VQITTQAIHYCAANDVAIHWL--TGG-G--NV-------VG--SFRG--G-TPG-VQRRHR-QYAALSDPDFCLALARRLAMAKVENQIRYI---LRAT------RPMLTEAGRDPA-LE-QHLTQM------------RHALA-----QI---------S--RA-VG---------P---DEIRGYEGSAGQAY----------FAAFAS-LI-------------RT--SPSEPGSPAGFE---FVG--R----NR------RPP-RDRVNALLSFFY-ALVYKDCLAALIAVGLEPSFGFLH----TPRS-AAHPLALDLMELFRVPL---ADMPVVASIN--R----K----QWDATEDFVVTP----------------------------------------HKVWLSLEGKRKAI
162457462|delta|Sorangium_cellulosum_So_ce56                            RRSLHVVSH-GARIGRASDAFEV-------TER-------EG--------ERT-R--I-------------GAREVSD-IVVHGH-AQITTQALRLCAAEEIAVHFV--GAG-G--AH-------VG--VFSG--G-SSG-VQRRIR-QFRGLTDDVFAIGLARRLVMAKIEMQLRHV---LRAS------RKDEALRAGLDEPIE-SLRGGL------------RRAAK-----AA------------DR----------------TSLMGQEGNAARGY----------FGALAALVH-------------PDA-GDA-------LR---PRG--R----SR------RPP-EDRFNALLSFGY-TLLYRDVLSAILRVGLEPGFGVLH----QPRS-AAFPLALDLTELFRVPV---VDMAVLGAVN--R----R----TFDAERDFVITG----------------------------------------RQVWLSDAGHRAFI
86742032|Actin|Frankia_sp-_CcI3                                         LNTLYATTP-GTSLHLDGDAVRI-------W-H-------PDN-------DKG-RRLL-------------PLVRVDH-IVVFGG-VTITDDLLQRCATDRRSVTWL--TGN-G--RF-------RA--RVEG--P-TGGNPHLRIA-QHDHFRDDERRLTLAMSYIAGKLQNSRQLL---LRAA------RDATGTR--QTA-LR-DTAAHL------------ADALP-----TL---------R--DT-TN---------V---AEAMGVEGQAARRY----------IATWPH-LL-------------TP----HATV----TA---PAG--R----TS------RPA-TDPVNAALSFGY-GILRIAVHGALDHVGLDPHIGYLH----GIRP-GKPALALDLMEEFRALL---VDRLVFTAFN--Q----R----QLTDA-DFEHHP---------------------------------------GGSCQLTESGRKNYL
433631663|Actin|Mycobacterium_canettii_CIPT_140070010                   RRSLYLTTV-GTFVALDHDAFEV-------R-R-------PEL-------PAV-R--A-------------PVRSIES-IVCFGN-VTLSTSAMARCAQDGIDVSWL--THG-G--RF-------RF--GLRA--P-THGNVLLRME-QWRAAVDRDRCLDVAKPVVAAKLLNSRVVL---LDAA------KDR-SSR--SKQ-LR-SAADEL------------GGFAE-----QV---------K--AA-RD---------L---DTVRGLEGIGAKRY----------FAEWSS-LL-----------SPQG------------FF---FTA--R----IR------RPP-MDPVNALLSFGY-AMLRTRCQAAAEHIGLDPQVGFLH----PVRP-GRPSLALDLMEELRAPF---VDRLVLTLIN--R----R----QLTTK-SFSSEP---------------------------------------TGAWRLTDDGRATFL
15612904|Bacil|Bacillus_halodurans_C-125                                LNTLYVTQP-DTYLSLDGDNVVL-------L-K-------EQE-------KLG-R--L-------------PLHNLEA-IVGFGY-TGASPALMGYCAERNISITFL--TKN-G--RF-------LA--RVVG--E-SRGNVVLRKT-QYRISENDQESTKIARNFITGKVYNSKWML---ERMT------REH-PLRVNVEQ-FK-ATSQLL------------SVMMQ-----EI---------R--NC-DS---------L---ESLRGWEGQAAINY----------NKVFDQ-MILQ---------QKEE------------FA---FHG--R----SR------RPP-KDNVNAMLSFAY-TLLANDVAAALETVGLDAYVGFMH----QDRP-GRASLALDLMEELRGLY---ADRFVLSLIN--R----K----EMTAD-GFYKKE---------------------------------------NGAVLMTDEARKTFL
108763792|delta|Myxococcus_xanthus_DK_1622                              LNTLFITAE-GTRLNKEGECVVV-------T-V-------QDQ-------KKA-E--V-------------PLRHLRS-VVCLTR-AWLTPELMESCLEAGIHVSFF--GMT-G--RF-------LA--RVEG--V-PGGNVLLRRQ-QYRAADDIARSVAISRALVVGKLGNARQFV---LHAR------RDAAPER--QEA-LS-ETARRL------------SEHLR-----AL---------T--RV-ED---------L---VQVRGLEGIAARDY----------FESFPA-LLKK---------SAQG------------FE---FDG--R----NR------RPP-RNPLNAMLSFGY-ALLAQDCAGALTGVGLDPAVGFLH----EDRP-GRLSLALDLMEEFRAPV---VDRLVFSLVN--R----G----QLKPG-DFRTES---------------------------------------AGAVLLKDDARKTFL
344996859|Clost|Caldicellulosiruptor_lactoaceticus_6A                   MQTLFIDTQ-EGQLGKKDERLIF-----KNY-S-------TGE--------ER-D--I-------------KILDIHD-IVVLGR-ATITTPAIHLLMEKKVPVHYV--GLD-G--KY-------KG--SIIP--A-LGKNINLRIL-QYKL--DSGKKLELSKLFIAGKVKNQITML---FRWQ------KNY-GIR--LEE-E----IEQI------------KKIKK-----KL---------P--SA-QD---------I---AELMGYEGAISKIY----------FEGFKK-VL-------------PP----E-------FC---FEE--R----NR------RPP-RDVVNALLSFTY-TIFLTQCITGAFLSGLDPYFGYLH----SNVY-GRPALALDLLEEIRP-V---ADAFVLSLLR--N----E----QLNNE-NFENKF----------------------------------------GGVYLTDEGRRTFL
38505684|Oscil|Synechocystis_sp-_PCC_6803                               MSTLYLTQP-DAVLSKKHEAFHV----ALKQ-E-------DG--------SWK-KQPI-------------PAQTLED-IVLLGY-PSITGEALGYALELGLPVHYL--TQF-G--KY-------VG--SALP--S-ESRNGQLRLA-QFRAHEDPIQRLDIVKAFVKGKVHNQYNLLYRRGQVD-------------------NPLKGRGKL------------VMRQQ-----TL------------------------------EQVRGIEGLAAREY----------FASWQE-ML-------------GH----E-------WT---FTG--R----FR------RPP-TDPVNALLSFGY-GLLRTQVTAAVHIAGLDPYIGFLH----ETTR-GQPAMILDLMEEFRALV---ADSVVLTVLK-QR---------EIQRQ-DFTESL----------------------------------------GAFRLTDSATKTFL
17229060|Nosto|Nostoc_sp-_PCC_7120                                      MGTVYVTQD-DSFISKVDERLNV-------K-F-------EKK-------VIL-D--V-------------PLIKVDG-LVVMGR-ASISPAAIFELIDKKIPLTFL--TNN-G--KY-------LA--SLEP--E-MGKNIFVRAA-QWKAAGESEQAIHVTQGFIRGKLKNYRHTL---LEAQ------RRYEVDLNSNISQLS-NAIASI-------------DKAN-----SI------------------------------NTIRGLEGAGSAAY----------FGCFNQ-LI-----------RVDN------------FS---FHT--R----NR------RPP-IDPVNSLLSLGY-SLLRHDVQGALNIVGFDPYLGYLH----TERY-GRPSLALDLMEEFRPLI---VDAVVLTAIN-RR---------MLSPK-DFITEP--------------------------------------ISNAVSLTKEGLHIFL
302391602|Clost|Acetohalobium_arabaticum_DSM_5501                       MPTVYVTQE-DTALRKKGERLIV-------K-Q-------GKE-------KIA-D--V-------------PLVKVDQ-VVVFGN-ASISGSLISLLLKAEVPIAYL--SYY-G--KY-------KG--RLVP--E-YSKNSLLRLK-QFEAHKDMKVKLELTRKIVKGKLTNMRTLL---MRDT------RETRSEE------VK-QLCQKM------------KNIIN-----KI------------ERTES---------I---DKLRGFEGMGSRYY----------FSQFNEVLN-------------DS------------FN---FNG--R----NR------RPP-KDPVNCLLSFGY-SLLLNDVLAALYLVGFDPYIGFFH----SSQY-GKPALALDLMEEFRPVI---VDSVVKSVIN-KK---------MIVSD-NFNKTC----------------------------------------GTVKMKDKARNKFL
159898755|Chlor|Herpetosiphon_aurantiacus_DSM_785                       MQTLYLSEQ-YSIVKREGEALRV-------E-I-------PEDQQLGRQRQVV-R--V-------------PLNVIER-VVVQGE-ITLTASALACLLERRICTHFL--SYS-G--RS-------QG--ALTP--D-PTRNASLRLA-QYAAHTSIQHRFSLARTFVDGKLRNLRTQI---LRFN------RSQ-REP--TLT-Q---AIERLRDAHRDLHGLSIPEYVD-----PL---------D--RM-HG---------M---GQILGCEGQGSAAY----------WDCWGM-LL-------------NQ----P-------WE---WHG--R----RR------RPP-PDPVNALLSYGY-VILTSQVLSQLAIVGFDPYIGFLH----QSSF-GKPALALDLMEEFRPVI---VDSVVLTVLN-TK---------ILNQQ-HFQREP----------------------------------------GSVQLSKEGRKLFL
320161859|Anaer|Anaerolinea_thermophila_UNI-1                           MPPLYVVQQ-NSKLRLNNRRVQV-------E-QET--DEGIQ--------VLA-Q--I-------------PIGQVSE-IILFGN-VGLTTPLMDALLYEGIPVIFL--TRD-G--DY-------RG--ILSG--G-LTPHVPLRRA-QYRALEKPSFSLEMAKGFVRAKLRHQRTLL---QRQN------RPPKQDA------SLSEVIERM------------EHAID-----EV------------QRKTS---------L---SSLRGLEGSATAAY----------FSGLRQ-LF-------------NP----E-------WK---FDA--R----LR------RPP-PDPVNVLLSLGY-TLLAQDCVAAVQAVGLDPYAGFLH----EVAY-NRPALGLDLLEEFRPL----VDGVVLWICH-SG---------KICPQ-QFTPGP--------------------------------------PERPVVLDDQGKRDFI
156741961|Chlor|Roseiflexus_castenholzii_DSM_13941                      MDTLYVTEQ-GSEIGCDGERLAV-------R-R-------DNA-------IIA-S--I-------------PLIKIED-IVIIGN-VGLSTPAIKRMLDNGINVTFL--TVH-G--RY-------QG--RLVG--S-VSAHAALRAA-QYRRADDRAWSLRLAQRFVEGKLRNCRALL---RRFA------RNR-ADA--PAE-AG-QAADDL------------DRFID-----RV---------P--RT-TT---------L---NALMGVEGSATARY----------FAGVRA-LI-------------GA----E-------WR---FEA--R----IR------RPP-PDRVNALLSFGY-TLLVHKMLGAVEAAGFDPYLGYLH----HIDY-GRPSLALDLIEEFRPIL---VDSLVIRCCN-DG---------RIAFD-DFTETP-------------------------------------DGDYPVLLSDDGKRRFV
50085564|Gamma|Acinetobacter_sp-_ADP1                                   SRPVMLSKR-ACVFYLEKVRVVL-----KDDRI-------VY--LTDNSQPVEYFYNI-------------PEKNTAF-LLLGKG-SSLTDAAARRLAESNVMVGFC--GSG-G--SP-LFSSLDLT--FLAPQSE--YRPTEYMQI-WMKAWLDDDARLLMAKILLLERIVLVSQSW---KKNL-----------DLIQHGIYIDENALNTF------------KQDID-------------------RSENQ-------------QELLAAEGRWAKAL----------YKELAKGFN---------------------------ID---FKR--DEGKNSH------DSL-TDIANNYLDHGN-YIAYGYAAVALNGMGISFALPILH-----GKT-RRGGLVFDLADLVKDAF---VMPTAFICAS--K---------------------------------------------------------------GLNQKEFRMQLI
77166205|Gamma|Nitrosococcus_oceani_ATCC_19707                          RQGLYYLEH--CRVMAKDERVVY-------ACQ-------EG--------AFTKFFAI-------------PPANTNV-ILLGSG-TSLTQAAARLLASEQVMVAFV--GGG-G--SP-----------LFLASQN-EYRPTEYCQA-WMRLWQDNDQRLKVAKTFQRNRAEFLMQQW---PKLA------EPKPHK----------ASLEKL-----------AERYLA-----DI------------ELAGDN------------GTILAQEAKFAKKL----------YKFWAN-CT-------------ET------------EN---FTR--D----PG------KRDFNDPFNSYLDHGN-YLVYGIAAAVLWVLGIPHSLPVIH-----GTT-RRGALVFDVADIIKDTC---VMPIAFQHAA----------------------------------------------------------------A-GRSDQEMRQACI
15602176|Gamma|Pasteurella_multocida_subsp-_multocida_str-_Pm70         RANIYYLEH--CRVLLNGGRVEY-------VTD-------EGR-------ESL-YWNI-------------PIANTSC-LLLGSG-TSITQAAMRELSKAGVMVGFC--SGG-G-TPLFNGTEAEIGCEFFSPQSE--YRPVMYLQQ-WCKFWFDDEKRLAVAKALQQQRLALLEPIW---SKLE-------------------WV-YSCEKL------------TALVT-----QY-------QHEFAQAAHS-------------QALLAAEGRLTTKL----------YALANQATM-----------NEPD-----------------FKR-------SE------RGKSIDLVNQFLDHGN-YLAYGLGATACWVLGLPHGLAVLH-----GKT-RRGGLVFDAADIIKDSM---ILPQAFISAQ---------------------------------------------------------------------NGDSEKEFR
21674788|Chlor|Chlorobium_tepidum_TLS                                   YPFLYLEKG---RIEIDDSSIKW-------IDC-------DC--------NVV-R--L-------------PVAMLNC-ILLGPG-TTVTHEAVKVMAAANCGICWV--GDD-SLMFY-------AS--GQTP-----TSNTRNMTH-QMKLAANPAKALEVARRLFAYRFPD----------------------------------ANLENK----------------------TL------------------------------PQMMGMEGLRVRKL----------YEEMAVKYK-------------VG------------WKGRRFEP-------GK------FEM-SDTTNKILTASN-AALYSIILSAVHSMGYSPHIGFIH----SGSP---LPFIYDLADLYKQQV---SIDLAFSLTA-DM-----------------------------------------------------------------AGYYDRHKIA
53804737|Gamma|Methylococcus_capsulatus_str-_Bath                       HGLLWLTFG---NLTVEDGTLHF-------R-AAP--SEWMDAG------DYA----I-------------PYQGLSM-ILLAPG-TTVSHDALRLLARHGTLLAAV--GDG-G-VKF-------YT--APPM--G--QGRSDVARA-HARLWADEKARLDVARHMYAFRFGRI---------------------------------LPHKDI------------------------------------------------------AVLRGIEGARVKET----------YQLLANQHG-------------VE------------WKGRRYDR--N------------NPNAADIPNQAINHAA-TFVEAAADVAVAAVGGLPPLGFIH----EESS---NAFTLDIADLFRAEV---TLPLAFSVAK-------R----VMDDP-----------------------------------------------S-LPLERALRKEAA
16130662|Gamma|Escherichia_coli_str-_K-12_substr-_MG1655                RVSMIFLQY-GQIDVIDGAFVLI-------D-K-------TG--------IRT-H--I-------------PVGSVAC-IMLEPG-TRVSHAAVRLAAQVGTLLVWV--GEA-G-----------VR--VYASGQP--GGARSDKLLYQAKLALDEDLRLKVVRKMFELRFGEPA--------------------------------PARRSV------------------------------------------------------EQLRGIEGSRVRAT----------YALLAKQYG-------------VT------------WNGRRYDP-------KD------WEK-GDTINQCISAAT-SCLYGVTEAAILAAGYAPAIGFVH----TGKP---LSFVYDIADIIKFDT---VVPKAFEIAR-RNP---G----EPDREVRLACRD------------------------------------------IFRSSKTLAKLI
68535718|Actin|Corynebacterium_jeikeium_K411                            DRISFLYAE-RCVVNRDNNAVTF-------A-D-------ER--------GIT-H--V-------------PAASIAA-LLLGPG-TKVTYAAMALLGDSGVSVVWV--GEK-G-VRY-------YA--SGRS--L--SNSSAAAEA-QASIVSNQRRRLFCARQMYAMRFPG----------------------------------EDISRA----------------------TM------------------------------AQLRGREGSRMKKV----------YLAEAERTG-------------VP------------WKKRMYDP-------QN------FSS-GDPINRTLTAAN-AALYGVAHAVIASLGFIPSLGVIH----QGTE---RAFVYDIADLYKAEI---SIPAAFDAVA-EN---------ELTADVNIRRVI--------------------------------------------RDYVVKKNLI
86738746|Actin|Frankia_sp-_CcI3                                         VSTLYVEKC---HVDRDDNAVVL-------V-N-------KER-------TVR----V-------------PAAFVAT-VLLGPG-TRITSAAVRLLADSGTALCWV--GDR-G-VRM-------YA--AGLG--P--SRGAGLLMR-QAYLVTRTSERLDVARRMYAKRFPDDD--------------------------------VTTATM------------------------------------------------------QQLRGREGARIKKI----------YRDHATRTG-------------VT------------WNKRVYTH-------GD------PFADSDDINRLLSAGH-SCLYGICHAAIVGIGASPALGFVH----TGAA---TSFVLDIADLYKADY---TIPLAFDLAA-------A----GLTDERDIRTAF---------------------------------------RD-KVADGHLMARII
29834079|Actin|Streptomyces_avermitilis_MA-4680                         LSFLYLDIV---RIHQDDTGVCA-------EVTSE--RRGTE--------KVY----V-------------PTAALGC-VLLGPG-TSITARALATFARHGTTVLIT--GAG-G-VRC-------YA--AALP--D--SLTTTWLER-QTRAWADDTRRLAVATAMYEKRFGEATV-------------------------------PPGTTL------------------------------------------------------AQLRGFEGQHVKAH----------YRVLAQQYK-------------IG------------RFRRAYDPASW----DT----------QDPVNLALSAAN-TCLYGIVHAAILALGCSAALGFVH----NGNQ---QAFVYDIADLYKADL---TIPLAFSLHA------------STNPEAEARRSF--------------------------------------------RDGLRLFKLL
124485266|Metha|Methanocorpusculum_labreanum_Z                          IPWVTVWGY-GAEIKSTRDSLIV-------R-Q-------KG--------STT-Q--Y-------------PLDDMRH-LLIAGG-HSLHTSVLERLADRGIAVSFF--TAH-G--KP-------VG--GIYG-----KGAPSLASQ-QRDIPIHK-----FAMASIRSSLDERLRYI---NELA------EFDPEGL------YFKGEFDIL------------TAARE-----EL------------EY------------LITLPEIGRAFSLTKTMY----------YEIIGR-KL-------------PK----V-------LG---YRR--R----CQ------PPF-MDPVNVMMSHGY-AVLYANFALACTGAGLDLSRGALYGEIVSAPG-GRGGCVLDLMEPATVSM---VDRVIIQMAA--E----G-----RLDG-AYEVTT----------------------------------------R-CLLSNELKEEFM
307352568|Metha|Methanoplanus_petrolearius_DSM_11571                    IPWHVVWGF-GGHIKSTATTLII-------L-N-------KS--------DVE-E--I-------------PIKSVDH-LLVVGG-HNIHTSAIIHLLRQNSSVSFF--DAD-G--TP-------VG--VLRP----FGRKPDE----EMAELQSEVSSYNSAAEIVRSSIKARIMMI---EKAG-----GEIDRELYYKGEDEILFTSLEEI------------DYLIK------M------------------------------EELRRIQKFTSDMY----------YEIMGR-CL-------------TP----S-------HG---FKR--R----TS------RPH-VDPVNSLLSLGY-SILFGNCCVPLVGAYLDVDKGILR-------E-GTNSLILDLIDPLKPFM---VDSVVFSIAR-------E----YLTDD-MYETNT--------------------------------K-------R-CHLDQGTLRLLS
154150254|Metha|Methanoregula_boonei_6A8                                IPWVAVYGF-GAHIKSTQKKLSI-------L-A-------KG--------KVE-E--Y-------------PLEEIQN-LLIVGG-HHLNSTTFSHLLRNGSYISFF--EPD-G--SP-------LG--ILKP----WGSTCDT----TIRALQEGAPRDRYATALAQAALKSRLIAI---EHIQ------DQQGSSL------FYEGELQIL------------HNALH-----NL------------EY------------MVKLDEIRRLSDLTANMY----------YEILSR-DI-------------PR----E-------FD---FRR--R----TV------RPQ-CDPINAMLSFGY-AMLFGNCCVPVIGARLDPDLGILY-------E-GSGALVQDLMASFKAQM---IDGVIWSIAR--D----S-----LNVG-DFEITS--------------------------------N-------R-CILSDNLIQNLM
219852754|Metha|Methanosphaerula_palustris_E1-9c                        LPWLVVSGY-GAHIKSTPRLLIV-------Q-K-------NG--------TTT-E--Y-------------PIGDVHH-LLVVGG-HTIHSAVLQHMQNAGNWVSFF--AAD-G--TP-------VG--LIRP----PEDRVDE----QVRAIQRHAPAHSYALGITRAALGRRLQVI---GETT------VVTGESP------LYQGELEVL------------QDARQ-----EL------------EY------------LVTLDEIRRLHRLATDMY----------YEIMAR-TI-------------PK----G-------TG---FRR--R----TA------RPY-MDPVNTMLSFSY-GILSGVCAVHLAGAHLDANIGLLH-------Q-GERALVRDLTELFKPQM---VDQPIFALVR--Q----G-----ITAS-DYEIGE--------------------------------S-------R-CTLSDALIRRML
126178701|Metha|Methanoculleus_marisnigri_JR1                           EPWLPVFGY-GGHIKATTRELII-------A-R-------GS--------DTR-R--Y-------------PIQAVKH-LLIVGG-HTLHTSAVTNLLKAGAAITIF--DID-G--TP-------VG--YLYP----YGYRPDE----SVRLAQERAGPHRFAQPLARASLQSRLLLL---EELY------DHAGHDI------FYAGELDFL------------HQARE-----EL------------SASVT---------M---ENLRRLSRLTTDMY----------YEILSR-TL-------------PP----E-------LG---FRR--R----TS------RPY-LDPVNAMFALGY-AMIYGNCCVSVVGAHLDPDLGMLH-------E-GAGSFVHDLIEPQKASM---VDRAVIRFAR--E----E-----ISSG-DYECGE--------------------------------K-------R-CYLGGDLSSRLA
397780289|Metha|Methanoculleus_bourgensis_MS2                           QPWLPVFGY-GGHIKATTQELVI-------A-H-------GS--------TTR-R--Y-------------PLQAVKH-LLVIGG-HTLHTSAVTNLLKAGAVITFF--DID-G--TP-------VG--YLYP----YGYRPES----GVRTAQEHAAPHRFAQPLATAGLQSKLLLL---EELC------DCTGQDI------FYTGELDFL------------YQARE-----EL------------AVSVT---------M---EGLRRLSRLTGDMY----------YEILSR-TL-------------PP----E-------LG---FRR--R----TN------RPY-RDPVNAMFSLGY-AMLYGNCCVSLVGAHLDPDLGMLH-------E-GAGSLVYDLIEPQKAVM---VDHTVIRFAS-------E----EISED-DYECSE--------------------------------K-------R-CYLDANLSTRLV

Casposon related Cas1

407462288|Nitro|Candidatus_Nitrosopumilus_koreensis_AR1                 YNVKFLKGY-GHSISVKDSKIIL-------KSNHD--PFSPP--------EQE-EWFV-------------KNMPYEK-IVLSGK-GYVSTEALSLLSENNRNVILL--DNH-G--KP-------VT--FCNGMMD-SLTATKYRMA-QYDTFRNPEKCEYLRKQIISAKKESQLKLL-----------------------------------------------RLIGS-----------------------------------EISELPDSEHISAKVY----------WTEFAK-FI-------------PE----K-------YQ---FHS--R----NQSHITSSKNNATDIINALLNYGY-SVLAGEISKFVCGFGLDPYLGFMHR---S-HT-GFQPLVYDIIEPFRWL----VDYTVYSMAN-HSSTRQR----IKLKEYSFTKDG----------------------------------------T-VVLEYSLIKRFL
515506733|Nitro|Nitrosopumilus_sp-_AR                                   YNIKFLKGY-GHSISVKDSKIIL-------KDNHD--PFSEP--------EIE-EWFV-------------KNMPYEK-IVLSGK-GYISTEALSLLSQNNRNVILL--DNH-G--KP-------VT--FMNGMMD-SLTATKYRMA-QYDTFRNPEKCEYLTKQIISAKKESQLKLL-----------------------------------------------KLIGS-----------------------------------EITELPDKENASARIY----------WSEFTK-FI-------------PE----K-------YG---FQS--R----NQSKIRNSKNNATDIINALLNYGY-SVLAGEISKYVCGFGLDPYFGFMHK---T-HT-GFQPLVYDIIEPFRWL----VDYSVFKIAN-HKDSRKQ----IKLKEYSYTKDG----------------------------------------T-IVIEYDLIKRFL
407464693|Nitro|Candidatus_Nitrosopumilus_sp-_AR2                       YNTKFLKGY-GHSISVKNSKIIL-------KDNHD--PFSEP--------TTE-EWFV-------------KNMPYEK-IVLSGK-GYVSTEALSLLSQNNRNVILL--DNH-G--KP-------VT--FMNGMMD-SLTATKYRMA-QYDTFRDESKCEYLSQQIIQAKKESQLKLL-----------------------------------------------KLIGS-----------------------------------EVTELSDKENVSAITY----------WKEFAK-FI-------------PE----K-------YG---FQS--R----NQSQIRNSKNNATDIINALLNYGY-SVLAGEISKYVCGFGLDPYFGFMHK---S-HT-GFQPLVYDLIEPFRWL----VDYSVYKIAN-NKEKRNR----IKLKEYSYTKDG----------------------------------------T-VVIEHALIKRFL
325980970|Betap|Nitrosomonas_sp-_AL212                                  KDVLTLAGN-GCSLQVEKGQLVL-------RSGYS--CSTVT--------ERE-KRIT-------------RGVHAVRAIIVINTTGNLSTAAIQWCSDQRIALYVL--DRD-A--HL-------TA----LTHAP-TPHVVSLRRL-QYSV-----ETLTLAKEILYRKFDACIKCM-----------------------------------------------PILAQSFTQSAD----------------------SILYANTLEEMRLIEARAAIIY----------WSTWNNCVIKWKEKD------VPIE-WRG-------FS---QRA-------SGISGKGY--KATHPVNAILNYAY-AILAGQVERALQIVGLDVAVGSLHA---D-QD-GRASLVYDLMEPLRPV----IDKIIFAWV-----TSQQ----WRRADFVIDRQG----------------------------------------V-IRVHPQLARIVV
374850936|uncul|uncultured_prokaryote                                   RGILTLSGI--VRVQVDHGMLVV-------QDGVA--DTRRQ--------ARF-AKAT-------------CGIER---LVVLGTDGLISFAALKWLYDIGAGFVML--DWS-N--RL-------LC----ASIAP-GRKNALLHRA-QALSAYAP-VGLDIVRELLRRKLDGQAQTL-----------------------------------------------ADREHGDAA----------------SGVAVLRD-TLNEAPDIPALRAVEAQAAKLY----------WAAWAD-VPVRFARKD--AANVPDN-WLS-------FG---SRH--SA---LTQSPR----NASNPANALLNYLY-ALLEAETRLACTALGLHPGLGILHA---D-QT-DRDSFVFDLMEAARPT----VDRWLLRFL-----SEHR----FAKRDFFETPEG----------------------------------------G-IRVTLPLRHELT
498380613|Actin|Saccharopolyspora_spinosa                               PRVIIADGR-NVQLRVERGQLSI-------QDGVG--QHRRT--------RTL-PKIE-------------RDVRR---IIVLSDNGYVSWDAARWCADVGITVVQA--DRS-G--RQ-------IT----TAADP-QPDTDDVRLR-RAQAFAGDDGPNAAVGLEI-AKYILARKL-DGQAAIVTEYLNN--PAVSDT----------------------------------------------------IRQYAA--DVAASESVSAARVREGAAGAAY----------WQAWSG-HVIVPFEPR-EAFSVPAH-WTT-------FV---ARK--S----PIDTAKTNGHHAADPINALLNFAY-RLAETECRLACLAVGLDPAMGFHHS---DKPN-RD-SLALDLLEILRPE----VDRFVLDLL-----STNGPMRYLSPKLFVEESDG----------------------------------------H-CRLVPPLTHLVA
514436645|Actin|Streptomyces_albulus                                    GPTLIVEGF-GTKLTVERGQLVI-------HDGFG--PHRRT--------NKL-SRIE-------------RRVER---IIITAVDGYVTIDAMRWCKNVGISVVML--DPA-G--DV-------IM------TSP-ADTYYEGRLH-RAQALGSVEAVRYIMDRKITGQYEVSGHPKIK---------------------------------------------DHLIRLQHDVD-----------------------------TIREITAIEAKTSRYY----------WGSIRG-TQVTFRGD------VPEH-WTT-------FQ---TRS--S----ALQYAGKTPRKATTPFNAMLNLGY-SIGYAEARLACHALGLDTELGLLHR---PKEA-KSHSMALDLIEIARPH----VDRMVLDLV-----SERT----FTRKDFYETNEG----------------------------------------Q-CTVGSPLDREII
516886409|Alpha|Henriciella_marina                                      ANPLILSGH-NISLRIENGTLVM-------RGGKSRLPRKKR--------DEY-RFFR-------------GSLDLPPRIILIDGSGSLSLAVLDWLREQKLPLIRV--RWD-G--KS-------ASTFADNGMPT-DPLKVKWQIE-QAN---DERARVKFSVNLIRKKLIASRQTL-----------------------------------------------RKLLKEQRAFEKADQV---------LSENIQLL-KSNPPTSIDKLYAVEGPCAYFYFRAWEGLSLKWKGLDRHPL-------------PPT-WER-------FE---QRS--S----VLTGKKPKNWRATHPINAMLNYAY-AVLEADVRLKILAEGYDPRFGIMHR---VYKD-ASDAYVFDLMEPLRPK----VDAAVLEFA-----LGDT----FSPKDFVLRNDG----------------------------------------V-CRLSPTVTKRLV
289596068|uncla|Aciduliprofundum_boonei_T469                            MNPLLVSGY-GISINVDKRKLVI-------RE-------KGK--------QVH-EFYP-------------HQINYDS-LIIEGYYGNISFEAIRWLMKHNITVSVL--NWN-G--NL-------LS----VFLPK-EPINGKLKIR-QYEIYINEKERLKIAEKILEEKIRKSENML-----------------------------------------------YELSEYYPEIEHIKVKKRIEK---EEKLKRDMELKEENKPKLSYLLMYEGRVAQIY----------WKELSK-IF-------------NKL-YPE-------FN---FTS--RS---TKSYSWNM--NASDEINALLNYSY-ALLESMIRKHINAVGLDPSIGFLHE---L-AS-SKTPLVYDLQELFRWV----SDLSVIQLL-----EDKK----LKKSSFIVTENY----------------------------------------H-IRLKPQTSKLLV
147921327|Metha|Methanocella_arvoryzae_MRE50                            MNPLLIQGF-GTRISVEKRRLKI---------------STET--------NDY-EFYP-------------HQIDHDT-IVIDGFTGNISFEAMRWIMKHKINLTLL--DWN-G--NL-------LG----TWMPK-ETSVGKLRVK-QYAKYLDPTTRYNIAYQIIKEKVKKSCNLL-----------------------------------------------TELSDYYEELDKSEIEEAFIN---EYTGFVA-Y-NKKEQHDINKIMVYEAKTAKAY----------WDRLTK-VF-------------NKL-YPD-------FR---FTG--RR---NKSNSWNM--NASDEINALLNYGY-AILEAQIRRPINAMGLDPAMGYLHE---M-KG-SGAPLVYDLQELYRWL----IDLSVIQLL-----EEKK----LKKNDFIVTENY----------------------------------------H-LRLREATAKKLI
518007794|Metha|Methanomassiliicoccus_luminyensis                       MRTLYLSGH-GVSLRVENARLLI-------RDGCEF-ERANP--------CEY-ELKP-------------KYDEYDN-IVIYGHSGNITLEALKWLSKQNIQLTIL--NWD-G--RL-------LA----SITIP-EPKAGGTRLA-QYQAF-SSERRLEIARKIIDAKIRMSIATL-----------------------------------------------DWMVQRYPELKDSKKSC--------FDELALYQSKLPEADSIAKIRGVEGMVARNY----------WLIVAE-TF-------------DK----K-------WE---FEG--RV---FGKTGRPM--AAVDPINALFNYGY-SLIEAQCWRAINANGLDPYIGFVHE---T-AP-GKSPLAYDLQEPFRWM----ADVAVISAL-----ERNV----FEKKDFIRTDNY----------------------------------------V-LRIRPEGVKKLL
432331395|Metha|Methanoregula_formicica_SMSP                            MRFLLLNGH-GIDMHVDGAKLFI-------RDGRFT-TKEEP--------KQY-CFTP-------------QRIDISS-IVIYGRSGNISIEAIRWLIKHGIQITIM--NWD-G--KL-------LT----TMLPP-ESVQVKTKFA-QYRAFEDKKLRLQIARQFIDAKFERTHLVL-----------------------------------------------DYLHQRYPDVE--------------TDFSSESA-KLTKVTTIKELMGVEGVVAVHY----------WDQIQK-VI-------------PD----R-------LE---FTS--RC---VGRTNRPH--GAADTVNCMLNYGY-SLLEAECLRAINSVGLDAHVGYLHE---M-AI-GKNSLAYDFQELFRFI----VDLAVINLI-----EADR----MEKKDFIRTDNY----------------------------------------T-LRLRSTGARKIT
410669394|Metha|Methanolobus_psychrophilus_R15                          MKFLLLNGH-GIDIRVSGAKLHI-------KDGRSS-ATEDP--------EVY-VFSP-------------KRMDIDS-VIIYGQNGNLTLDAIRWLIKHNVQISIL--NWD-G--KL-------LT----TMLPP-ESTNVKTKFA-QYRVFEDEKARVKIAKNFIEAKFDKTLVVL-----------------------------------------------DYLKQRYPEID--------------YNLTEDFE-KLKKAKSIKEIMGVEGGVVYKY----------WNEFSK-AI-------------PE----K-------YD---FES--R----IDSSRRAT--GAGDMVNAMLNYGY-ALLEAEGLRAINAVGLDPHVGFLHE---M-TT-SKNSLAYDLQEPYRFL----VDFAVISLI-----ESEK----METKDFIRTENY----------------------------------------S-LRLRPSGAKKLT
564601588|Metha|Methanolobus_tindarius                                  MKFLLLNGH-GIDVRVSGAKLHV-------KDGRYS-TTEDP--------EEY-VFSP-------------KRMDIDS-VIIYGRKGNLTLDAIRWLIKHNVQISIL--NWD-G--KL-------LT----TMLPP-ESTNVKTRFA-QYHAFEDEKARIKIAKNFIEAKFDKTQVVL-----------------------------------------------DYLKQRYPEIE--------------YDFSPDLK-KLDSAKKINDILGVEGGVAYKY----------WNEFSK-VI-------------PE----K-------YD---YES--R----VDQSRRAT--GAGDMVNTMLNYGY-ALLEAECLRTINAVGLDSHVGFLHE---M-NT-GKNSLAYDLQEPFRFL----VDFAVISLI-----ESER----MENKDFIRTENY----------------------------------------S-LRLRPSGAKKLT
21229351|Metha|Methanosarcina_mazei_Go1                                 MKLLLLNGH-GINMHVDGAKLHI-------KDGRFS-TTEEP--------QEY-VFSP-------------KRIDIDG-IIIYGKSGNLTLEAIRWLIKHNVQVSIL--DWN-G--KL-------LT----TMLPP-ESTNLRTKFA-QYHAFEDKEARLEIAKKFIEAKFYKSKAVL-----------------------------------------------DFLSQRYPEIN--------------FDILDGLT-KLKDVKSTREILGVEGTLAGKY----------WIEFSK-AV-------------PK----E-------YD---FCN--R----IDQFRRAM--GSGDMINTMLNYGY-SLLEAECLKAINSVGLDTHVGFLHE---M-AP-SKNSLAYDLQEPFRFI----VDLAVISLI-----ESGA----MESKDFIRTENY----------------------------------------N-LRLKPTGARKIV
294495965|Metha|Methanohalophilus_mahii_DSM_5219                        MKLLLLNGH-GIDMRISGAKLHI-------KEGRFS-TTEEP--------QEY-VFSP-------------KRMDIDN-IVVYGKSGNLTLEAIRWLIKHNVQISIL--NWD-G--KL-------LT----TMLPP-ESTNVKTKFA-QYHAFEDEQTRVKLAKKFIEAKFDKSIVVL-----------------------------------------------DFLKQRYPDIE--------------FDFSDDVE-KLNKTGTIRGLMGVEGGVAWKY----------WNEFAK-AI-------------PA----E-------YD---FCA--R----LDQYRRPI--AAGDKVNVMLNYGY-ALLEAECLRAINSVGLDPHVGFLHE---M-NS-SKNSLAYDLQEPFRFI----VDLAVFSLV-----EKGA----MDKQDFIRTETY----------------------------------------A-LRLKPTGARKVT
91772613|Metha|Methanococcoides_burtonii_DSM_6242                       MKLLLLNGH-GINMHVDGAKLHI-------KDGRFS-TTEDP--------QEY-VFSP-------------KRMDIDS-IVVYGRSGSLSLEAIRWLIKHNVQITML--DWN-G--KL-------LT----TMLPS-ESTNVKTKFA-QYHAYEDSDVRLKLAKKFIEAKFSKSEAVL-----------------------------------------------DYLKQRDPEIE--------------YDFSDDKA-KLEKANSIRDILGVEGGVAWKY----------WNEYAK-AI-------------PE----E-------YD---FRA--R----TDNNARAS--NSGDKINVMFNYGY-ALLESECMRAINSVGLDAHVGFLHE---M-NP-SKNSLAYDLQEPFRFI----VDLAVMNLI-----EKGV----MNNKDFIRTESF----------------------------------------S-LRLRPTGARKVT
91772605|Metha|Methanococcoides_burtonii_DSM_6242                       MKLLLLNGH-GINMRVDGAKLHI-------KDGRFS-ATEDP--------QEY-VFSP-------------KRIDIDS-IVVYGRSGSLSFEAIRWLIKHNVQVTML--DWN-G--KF-------LT----TMLPS-ESTNVKTKFA-QYHAYEDQDARVKLARKFIEAKFYKSEAVL-----------------------------------------------DYLKQRYPEIE--------------YDFSVDKG-KLENAKSVREILGIEGGVASKY----------WNEYSK-AI-------------PD----E-------YD---FRA--R----TDNNARAS--NSGDKVNVMLNYGY-ALLESECLRAINSVGLDAHVGFLHE---M-NP-SKNSLAYDLQEPFRFI----VDLAVMNLI-----EKEV----MDSKDFIRTESF----------------------------------------S-LRLKPTGARKVT
91772593|Metha|Methanococcoides_burtonii_DSM_6242                       MKLLLLNGH-GINMRVDSAKLHI-------KDGRFS-TTEDP--------EEY-VFSP-------------KRMDIDS-IVVYGRSGSLSLEAIRWLIKHNVQITIL--DWN-G--KL-------LT----TMLPS-ESTNVKTKFA-QYHAYEDQDTRVKLAKKFIEAKFSKSEAVL-----------------------------------------------DYLKLRYPEIN--------------YDISVDKG-KLENAKSVREILGVEGGVAWKY----------WNEYAK-AI-------------PE----E-------YD---FRA--R----TDNNARAS--NSGDKVNVMLNYGY-ALLESECLRAINSVGLDAHVGFLHE---M-NP-SKNSLAYDLQEPFRFI----VDLTVMNLI-----EKGI----MDSKDFIRTESF----------------------------------------S-LRLRPTGARKVT
